# Supplementary material for: Percutaneous Coronary Intervention for Left Main Disease in High Bleeding Risk: Outcomes from a Subanalysis of the Delta 2 Registry
Source: J Cardiovasc Dev Dis. 2025 May 11;12(5):179. doi: 10.3390/jcdd12050179 (PMC12112215; doi:10.3390/jcdd12050179)
Supplement: Supplementary file 1 [file jcdd-12-00179-s001.zip]

Archive with 1 entries (1 files):
- jcdd-3439768-supplementary.pdf
